# Supplementary material for: Proteome changes of dairy calves rumen epithelium from birth to postweaning
Source: Front Genet. 2023 Jan 4;13:1071873. doi: 10.3389/fgene.2022.1071873 (PMC9847510; doi:10.3389/fgene.2022.1071873)
Supplement: Supplementary file 1 [file Table1.XLSX]

## Sheet: Table S1
Table S1. Differentially expressed proteins between cow rumen eipthelium of day 0 and day 30.
Protein ID	Gene	Fold change	P value	Trend	Description
Q27991	MYH10	0.302798	0.000343704	down	Myosin-10
F1N0M0	TPP2	4.39613	1.81459e-05	up	Tripeptidyl-peptidase 2
A4IFP2	KRT4	14.2208	8.02886e-10	up	KRT4 protein
A0A3Q1M4I0	RPTN	4.4647	1.78494e-05	up	Repetin
A6QP57	TGM3	0.0368936	0.00163778	down	Protein-glutamine gamma-glutamyltransferase E
F1MPE1	CD109	4.88668	2.07551e-06	up	CD109 molecule
A0A3Q1LXW3	COL6A5	0.120494	0.00165895	down	Collagen type VI alpha 5 chain
F1N085	PAPSS2	0.120364	9.63444e-05	down	3-phosphoadenosine-5-phosphosulfate synthase
Q6TNF3	TGM1	0.315583	6.07027e-06	down	Tranglutaminase 1
P48818	ACADVL	0.257564	1.08458e-05	down	Very long-chain specific acyl-CoA dehydrogenase, mitochondrial
Q17QL7	KRT15	3.34921	6.27662e-07	up	KRT15 protein
Q2TBI4	TRAP1	0.230365	0.00081956	down	Heat shock protein 75 kDa, mitochondrial
P41541	USO1	9.75334	0.000237782	up	General vesicular transport factor p115
Q95114	MFGE8	0.0419251	0.00298667	down	Lactadherin
F6QHI8	DDX21	0.323185	5.26781e-05	down	RNA helicase
Q59A32	GART	3.5139	0.000731019	up	Trifunctional purine biosynthetic protein adenosine-3
Q29S21	KRT7	4.42555	5.80046e-05	up	Keratin, type II cytoskeletal 7
P02453	COL1A1	0.139935	0.0307301	down	Collagen alpha-1(I) chain
Q3SZ20	SHMT2	0.192094	3.78544e-08	down	Serine hydroxymethyltransferase, mitochondrial
F1MYX5	LCP1	4.43628	7.71202e-08	up	Lymphocyte cytosolic protein 1
P00432	CAT	7.73573	1.22554e-05	up	Catalase
Q0IIL6	HSD17B4	0.318271	8.49363e-10	down	Hydroxysteroid (17-beta) dehydrogenase 4
A0A3Q1M0A1	CRNN	4.40343	0.00311578	up	Cornulin
A0JND2	KRT80	3.44667	1.34878e-08	up	Keratin, type II cytoskeletal 80
Q2KIE6	HMGCS2	0.0788197	0.0268314	down	Hydroxymethylglutaryl-CoA synthase, mitochondrial
Q2KJ64	ARG1	5.32867	3.18009e-09	up	Arginase-1
A0A3Q1MWG7	ME2	0.22434	7.76799e-05	down	Malic enzyme
F1N3R4	LETM1	0.313961	2.99573e-06	down	Leucine zipper-EF-hand-containing transmembrane protein 1
P23004	UQCRC2	0.293168	9.8052e-05	down	Cytochrome b-c1 complex subunit 2, mitochondrial
O62768	TXNRD1	0.21323	0.000557187	down	Thioredoxin reductase 1, cytoplasmic
A0A3Q1LJB2	KRT13	3.62344	4.12254e-07	up	IF rod domain-containing protein
P02465	COL1A2	0.141091	0.0381726	down	Collagen alpha-2(I) chain
P34955	SERPINA1	3.51921	8.36306e-07	up	Alpha-1-antiproteinase
A6QNU2	IVL	5.18936	3.16162e-06	up	IVL protein
V6F7X3	APOA4	0.190389	0.0109105	down	Apolipoprotein A-IV
A0A3Q1LX56	TCOF1	5.33134	9.646e-07	up	Treacle ribosome biosis factor 1
A0A3Q1LY05	TJP2	0.159623	0.044865	down	Tight junction protein 2
Q3SZV7	HPX	0.292419	0.0100547	down	Hemopexin
A1L595	KRT17	0.0564676	0.000153752	down	Keratin, type I cytoskeletal 17
P15497	APOA1	0.325323	0.0200008	down	Apolipoprotein A-I
O02751	CFDP2	8.49962	1.46727e-08	up	Craniofacial development protein 2
F1MXW0	ALOX15B	0.22594	0.00934335	down	Arachidonate 15-lipoxygenase type B
A0A3Q1NJB1	CP	0.190243	0.00246626	down	Ceruloplasmin
Q02337	BDH1	0.09647	0.00102735	down	D-beta-hydroxybutyrate dehydrogenase, mitochondrial
Q17QK4	EPHX2	12.3079	0.000328982	up	Epoxide hydrolase 2, cytoplasmic
E1BNQ4	NAXD	5.18973	8.01189e-07	up	ATP-dependent (S)-NAD(P)H-hydrate dehydratase
Q5MYB8	BREH1	0.0649642	6.20085e-08	down	Carboxylic ester hydrolase
A0A3Q1MFR4	APOB	0.158163	0.0207202	down	Apolipoprotein B
Q9TTK8	CKMT1	0.153133	8.86404e-05	down	Creatine kinase U-type, mitochondrial
F1MDS3	PCK2	0.258768	0.000632261	down	Phosphoenolpyruvate carboxykinase (GTP)
F1N0I9	SART3	0.327838	0.00189975	down	Spliceosome associated factor 3, U4/U6 recycling protein
E1BEJ3	GFM1	0.120151	0.00971641	down	Elongation factor G, mitochondrial
F1MG91	LOC281376	0.331334	0.000134367	down	SERPIN domain-containing protein
Q9TS87	TAGLN	0.319402	0.00758284	down	Transgelin
Q7SIH1	A2M	0.268962	3.23562e-05	down	Alpha-2-macroglobulin
A0A3Q1MZU3	PDCD4	4.24541	6.26994e-07	up	Programmed cell death protein 4
P00586	TST	0.224534	0.000190079	down	Thiosulfate sulfurtransferase
A0JNE6	EIF2AK2	0.274754	0.0118824	down	Eukaryotic translation initiation factor 2-alpha kinase 2
A7YY77	ENDOD1	3.8861	0.00124072	up	ENDOD1 protein
Q2TBU0	HP	0.138799	0.020105	down	Haptoglobin
F1N583	OLFML1	0.116298	0.00012555	down	Olfactomedin like 1
Q05443	LUM	0.321817	4.0234e-06	down	Lumican
Q3ZBN5	ASPN	0.263869	0.00122894	down	Asporin
Q0PH99	BSP30C	0.016499	0.000141172	down	Common salivary protein BSP30 form C
F1MHN8	ALCAM	3.87489	1.55291e-05	up	Activated leukocyte cell adhesion molecule
Q3ZBX0	BSG	0.0922312	0.000161487	down	Basigin
P21793	DCN	0.219714	0.000190962	down	Decorin
A0A3Q1MIW0	AFP	43.7679	0.00375905	up	Alpha-fetoprotein
A0A3Q1MUA3	COL15A1	0.242521	0.00647771	down	Collagen type XV alpha 1 chain
Q08DE9	CUL2	3.42642	0.000420241	up	CUL2 protein
Q865V6	CAPG	3.0225	3.01036e-06	up	Macrophage-capping protein
A4FV94	KRT6A	0.0306836	0.000483343	down	KRT6A protein
Q92176	CORO1A	0.159408	0.00125938	down	Coronin-1A
F1MJV0	ATP6V0A1	0.213195	0.00965237	down	V-type proton ATPase subunit a
Q3T085	OGN	0.215164	0.00351939	down	Mimecan
A0A3Q1M901	EMC1	0.289924	0.000994682	down	ER membrane protein complex subunit 1
F1MEW4	CBS	0.181074	0.0108716	down	Cystathionine beta-synthase
Q3T0Z7	QDPR	4.22716	0.000101256	up	Dihydropteridine reductase
F1N3Y6	ABCC3	0.212509	0.00217928	down	ABC-type glutathione-S-conjugate transporter
P12763	AHSG	7.70536	7.76204e-05	up	Alpha-2-HS-glycoprotein
Q5GN72	agp	3.43834	9.96546e-06	up	Alpha-1-acid glycoprotein
Q2HJ38	CNN1	0.333102	0.0441576	down	Calponin-1
E1BG58	LOC538060	0.0266414	0.0274219	down	Aldo_ket_red domain-containing protein
A5D9F7	SNX6	0.254985	0.000282315	down	Sorting nexin 6 (Fragment)
Q3ZBG2	AKR1C4	0.00973017	0.00332493	down	AKR1C4 protein
Q29448	HMGCL	0.307938	0.0235713	down	Hydroxymethylglutaryl-CoA lyase, mitochondrial
A0A3Q1MFA5	CASP1	4.52418	1.36959e-05	up	Caspase 1
E1BMS0	SKIV2L	0.128227	0.0181915	down	Ski2 like RNA helicase
A0A3Q1M1Q3	PSPC1	0.318055	5.32997e-08	down	Paraspeckle component 1
A0A3Q1M4Y9	USP15	8.33456	0.0012593	up	Ubiquitin carboxyl-terminal hydrolase
A0A3Q1M423	UGT1A1	0.134628	0.0494282	down	UDP-glucuronosyltransferase
A6QNM9	SLC25A12	0.297397	0.0103361	down	SLC25A12 protein
Q66LN0	PTGES2	0.246787	0.0188619	down	Prostaglandin E synthase 2
Q32LP2	RDX	0.226928	0.0222646	down	Radixin
A0A3Q1NCG7	NCLN	0.224088	0.0113588	down	Nicalin
E1BCW3	PFKP	0.191871	2.47308e-06	down	ATP-dependent 6-phosphofructokinase
P21809	BGN	0.0616009	0.00564717	down	Biglycan
Q17QK8	SPR	3.7316	1.5228e-05	up	Sepiapterin reductase
Q3SYS6	CHP1	0.333019	1.47756e-05	down	Calcineurin B homologous protein 1
A5PJM4	AIFM2	0.299896	0.000118141	down	Ferroptosis suppressor protein 1
Q3SYU6	CNN2	3.69938	2.33921e-08	up	Calponin-2
A7YWD3	UGT1A1	0.267334	5.83475e-05	down	UDP-glucuronosyltransferase
G3N3D4	KCTD12	0.17865	0.000707602	down	Potassium channel tetramerization domain containing 12
A6QQA9	ACOT2	0.239633	0.00121808	down	ACOT2 protein
F1MKE7	KRT6C	0.0438755	0.00135814	down	IF rod domain-containing protein
E2GEZ2	Tom40A	0.299375	5.15273e-05	down	Translocase of outer mitochondrial membrane 40A
P68509	YWHAH	0.164059	0.0268714	down	14-3-3 protein eta
A0A3Q1MVM8	ATP5PO	0.139226	0.00019402	down	ATP synthase peripheral stalk subunit OSCP
P15103	GLUL	0.251568	0.00686321	down	Glutamine synthetase
E1BPL0	IL36A	0.102043	0.00116191	down	Interleukin-1
A0A3Q1NGI1	XYLB	4.17653	2.80887e-06	up	Xylulose kinase
A6QLY4	ISOC1	3.21595	1.88396e-07	up	Isochorismatase domain-containing protein 1
P00429	COX6B1	0.223974	2.81187e-05	down	Cytochrome c oxidase subunit 6B1
F1MHQ4	FABP4	0.285592	0.00889093	down	Adipocyte-type fatty acid-binding protein
E1BJQ7	GIPC1	0.289946	0.00346582	down	GIPC PDZ domain containing family member 1
Q2KI95	FHL2	0.186996	0.0138037	down	Four and a half LIM domains protein 2
B5B0D4		0.146043	0.0445978	down	Major allergen beta-lactoglobulin
A1A4N6	SULT2B1	0.299671	0.00158533	down	Sulfotransferase
Q32LE5	ASRGL1	0.268129	0.0207736	down	Isoaspartyl peptidase/L-asparaginase
A0A3Q1LRN7	H6PD	4.34116	0.0268856	up	Hexose-6-phosphate dehydrogenase/glucose 1-dehydrogenase
Q2KJ39	RCN3	0.313085	0.000373652	down	Reticulocalbin-3
F1MBP8	COPS5	0.0782438	0.000471763	down	COP9 signalosome subunit 5
F1MLX9	GDA	0.297034	0.000187974	down	Guanine deaminase
A6QLU7	TCAF2	0.161956	0.0274927	down	TRPM8 channel-associated factor 2
D4QBB4	HBB	0.0508218	0.00611042	down	Globin A1
P13605	FMOD	0.306332	0.0128513	down	Fibromodulin
G5E5J2	LGALS4	0.168183	0.0159247	down	Galectin
G3N3U9	MRPS22	0.306314	6.84802e-05	down	28S ribosomal protein S22, mitochondrial
F1N4U6	BBOX1	7.25353	9.41151e-06	up	Gamma-butyrobetaine hydroxylase
G5E540	FMO2	18.8528	1.85544e-05	up	Dimethylaniline monooxygenase [N-oxide-forming]
G3N0V0		0.106145	0.0117612	down	Uncharacterized protein
Q29626	PTGIS	0.19211	6.61289e-05	down	Prostacyclin synthase
A0A452DJ62	THBS4	0.234629	0.00268916	down	Thrombospondin-4
Q32KL4	RMDN1	0.259209	3.01151e-05	down	Regulator of microtubule dynamics protein 1
F1MJQ4	P4HA2	0.251043	0.000733452	down	Procollagen-proline 4-dioxygenase
F1MW03	TSTD1	4.64148	7.11482e-08	up	Thiosulfate sulfurtransferase like domain containing 1
A6QQN6	SMPDL3B	0.084911	0.0242675	down	Acid sphingomyelinase-like phosphodiesterase
A6QLC1	PADI1	4.86948	0.00668218	up	Protein-arginine deiminase
O18977	TN-X	0.220745	0.00544053	down	Tenascin-X
F6RYN2	RBM47	0.261303	0.00453361	down	RNA-binding motif protein 47
Q3SYV9	ADPRS	0.183809	0.000452831	down	ADP-ribose glycohydrolase ARH3
A0A452DHZ3	SERPINA5	5.12421	1.04959e-07	up	Plasma serine protease inhibitor
Q2NL00	GSTT1	7.78678	0.0188825	up	Glutathione S-transferase theta-1
A6QLN7	FMO5	0.0803095	0.00898138	down	Dimethylaniline monooxygenase [N-oxide-forming]
A0A3Q1MIW9	NOLC1	3.36038	0.00177173	up	Nucleolar and coiled-body phosphoprotein 1
Q3T0L5	EPCAM	3.7002	4.12234e-06	up	Epithelial cell adhesion molecule
F1MU00	SLC9A3	0.140288	0.000341361	down	Sodium/hydrogen exchanger
Q2HJD5	ECHDC1	0.0958808	0.0116939	down	Ethylmalonyl-CoA decarboxylase
A0A452DJK1	PPIF	0.229732	0.000323429	down	Peptidyl-prolyl cis-trans isomerase
Q0P592	FN3KRP	3.14793	0.000154167	up	Protein-ribulosamine 3-kinase
A6QNV4	GGA1	0.233274	0.0419467	down	GGA1 protein (Fragment)
P48734	CDK1	0.172745	0.00953621	down	Cyclin-dependent kinase 1
A4FUY3	P3H1	0.156708	0.0113129	down	Procollagen-proline 3-dioxygenase
Q28035	GSTA1	0.154154	0.00213034	down	Glutathione S-transferase A1
Q17QZ6	SDPR	0.234266	0.00483711	down	SDPR protein (Fragment)
G3X704	LOC782061	0.0197359	0.00181931	down	Aldo_ket_red domain-containing protein
Q8HYJ9	FMO3	4.30437	9.65537e-09	up	Dimethylaniline monooxygenase [N-oxide-forming] 3
Q3SWX2	ACOT9	0.306827	0.0410262	down	Acyl-coenzyme A thioesterase 9, mitochondrial
Q58D62	FETUB	4.66466	1.49359e-05	up	Fetuin-B
F1MZV6	MAB21L4	3.28167	0.00149067	up	Mab-21 like 4
F2Z4E9	CPSF6	0.173393	0.00013466	down	Cleavage and polyadenylation specificity factor subunit 6
A0A077S9Q3	LYZF1	0.0237007	0.00105075	down	Lysozyme
E1B9H1	TINAGL1	0.0614051	0.0490426	down	Tubulointerstitial nephritis antigen like 1
O46414	FTH1	0.275793	0.00898178	down	Ferritin heavy chain
A0A3Q1MKB9	MRPL3	0.226565	9.90429e-05	down	39S ribosomal protein L3, mitochondrial
E1BFP1	HEBP2	3.20607	2.47672e-07	up	Heme binding protein 2
F1MKS5	HRG	0.0605657	0.00349968	down	Histidine-rich glycoprotein
A6QR15	LOC535277	0.0326894	0.000309612	down	LOC535277 protein
P01252	PTMA	0.120874	0.00417856	down	Prothymosin alpha
E1BM93	RDH11	3.54727	0.00185546	up	Retinol dehydrogenase 11
P46446	ASPA	3.93078	0.00981375	up	Aspartoacylase
Q32PI8	MRPS27	0.12642	0.0121075	down	28S ribosomal protein S27, mitochondrial
E1BEX2	TMEM40	0.31871	0.0369988	down	Transmembrane protein 40
Q9TU03	ARHGDIB	0.288879	1.63264e-06	down	Rho GDP-dissociation inhibitor 2
A5PJR3	DCXR	4.96083	0.0058146	up	Dicarbonyl/L-xylulose reductase
E1BP71	LOC782884	0.196362	0.0104848	down	Aldo_ket_red domain-containing protein
Q58DN7	ACSF3	3.71226	0.000559079	up	Malonate--CoA ligase ACSF3, mitochondrial
E1BIP2	SLC44A1	3.99214	1.99387e-07	up	Solute carrier family 44 member 1
P19427	DPT	0.31889	0.00200544	down	Dermatopontin
Q2TBI0	LBP	0.0436401	0.0272086	down	Lipopolysaccharide-binding protein
F1MXW1	CYP2W1	5.49378	0.000258749	up	Cytochrome P450 family 2 subfamily W member 1
A6QLY2	GPX7	0.144461	0.000287276	down	Glutathione peroxidase 7
A0A3Q1LMX1	TGM5	0.153109	0.00174675	down	Transglutaminase 5
G3N0S9		0.135842	0.0254106	down	Uncharacterized protein
Q02366	NDUFA6	3.11093	7.5174e-06	up	NADH dehydrogenase [ubiquinone] 1 alpha subcomplex subunit 6
G3N150	UGT2A1	0.265588	0.00963211	down	UDP-glucuronosyltransferase
A0A3Q1LQ59	CD163	0.148621	0.0140058	down	Scavenger receptor cysteine-rich type 1 protein M130
A5PK88	PITHD1	3.29607	7.15143e-05	up	MGC159500 protein
Q0VD27	ENOPH1	5.21815	0.001554	up	Enolase-phosphatase E1
M0QW25	LOC527068	0.0933501	2.6759e-08	down	Aldo_ket_red domain-containing protein
A0A3Q1MS08	GORASP2	0.266277	6.98716e-06	down	Golgi reassembly stacking protein 2
A4FV61	ZNF512	4.97133	3.69177e-06	up	Zinc finger protein 512
F1MV66	OAS1Y	0.205243	0.0369851	down	2-5 oligoadenylate synthase
A0A3Q1LQH5	EPB41L1	11.8274	1.60482e-09	up	Erythrocyte membrane protein band 4.1 like 1
Q3MHP3	S100A14	5.08364	0.000831981	up	Protein S100-A14
F1N5H2	FUCA2	11.6831	0.0121025	up	Alpha-L-fucosidase
Q7YR75	MRPL12	0.264481	5.28563e-05	down	39S ribosomal protein L12, mitochondrial
F1MZ33	DNASE2	0.154333	3.33219e-07	down	Deoxyribonuclease II
Q30302		0.321894	5.54601e-05	down	MHC class II BoLA-DR-alpha (Fragment)
Q0VC52	IL1F5	0.223808	4.29419e-06	down	Interleukin-1
Q3ZBD3	PCBD1	7.7628	1.22445e-08	up	Pterin-4-alpha-carbinolamine dehydratase
Q58DA3	LYAR	0.332706	0.000386518	down	Ly1 antibody reactive
F1MMV6	CAB39L	3.46273	0.00512904	up	Calcium binding protein 39 like
P37141	GPX3	0.0970304	0.00905627	down	Glutathione peroxidase 3
Q0P580	HAT1	0.179383	0.000169912	down	Histone acetyltransferase type B catalytic subunit
Q9MZ06	FGFBP1	0.0721818	0.000963365	down	Fibroblast growth factor-binding protein 1
Q07537	GALNT1	0.263025	0.00106157	down	Polypeptide N-acetylgalactosaminyltransferase 1
A0A3Q1LK53	LOC783113	234.531	0.0052734	up	Uncharacterized protein
G3N151	JPT2	3.10389	7.32037e-06	up	Jupiter microtubule associated homolog 2
A0A3Q1MUM2	MRPL39	0.239256	0.01227	down	Mitochondrial ribosomal protein L39
O02741	ISG15	0.330463	7.37307e-06	down	Ubiquitin-like protein ISG15
Q3SYT5	PNN	14.5269	0.00184459	up	Pinin
G3N348	WFS1	0.294857	0.00581647	down	Wolframin ER transmembrane glycoprotein
Q8HXK9	PYCARD	0.138148	0.00146969	down	Apoptosis-associated speck-like protein containing a CARD
F1MLP3	BST1	4.22886	3.99207e-05	up	ADP-ribosyl cyclase/cyclic ADP-ribose hydrolase
P63097	GNAI1	4.0149	0.000486482	up	Guanine nucleotide-binding protein G(i) subunit alpha-1
Q27996		0.313077	0.0391258	down	Lysozyme C, tracheal isozyme
E1B8B5	LOC511106	3.84862	0.000148516	up	SERPIN domain-containing protein
A7MBG1	RBP2	0.14504	0.0471651	down	RBP2 protein
M5FK10	MRPS34	0.260257	2.42057e-06	down	28S ribosomal protein S34, mitochondrial
Q0P5A2	COQ5	0.217821	0.0203904	down	2-methoxy-6-polyprenyl-1,4-benzoquinol methylase, mitochondrial
A6QP55	SFXN3	0.314926	0.00105294	down	Sideroflexin-3
Q5PXY7	CRABP2	3.05749	0.000635434	up	Cellular retinoic acid-binding protein 2
F1MV07	SEC24D	0.1813	1.49272e-05	down	SEC24 homolog D, COPII coat complex component
Q3MHY6	NUBP2	3.18647	0.00328075	up	Cytosolic Fe-S cluster assembly factor NUBP2
F1MQ65	MYO1E	0.307482	0.0143845	down	Myosin IE
F1MZW1	MRPS23	0.230067	0.0036327	down	28S ribosomal protein S23, mitochondrial
A0A3Q1N8K4	FAM151B	3.13854	0.0020772	up	Family with sequence similarity 151 member B
A4IFH5	GPT	-	0	down	Alanine aminotransferase 1
A0A3Q1NMN1		0.205701	0.0011684	down	Fibronectin type-III domain-containing protein
A0A0A0MP99	LOC784254	0.0124504	0.00101562	down	Carbonic anhydrase
Q1RMM9	NAGA	3.12007	1.25095e-05	up	Alpha-galactosidase
A0A3Q1MP98	UBA3	3.27194	3.79214e-05	up	NEDD8-activating enzyme E1 catalytic subunit
Q00361	ATP5ME	0.297876	0.000267184	down	ATP synthase subunit e, mitochondrial
A7MB32	STK38L	3.15508	0.000128126	up	STK38L protein
Q0V8A3	CASTOR1	4.37857	0.00488431	up	Cytosolic arginine sensor for mTORC1 subunit 1
Q2KI62	PTCD3	0.186324	0.00283031	down	Pentatricopeptide repeat domain-containing protein 3, mitochondrial
Q08DT6	MRPL47	0.313123	7.71275e-07	down	39S ribosomal protein L47, mitochondrial
Q2TBK2	MRPL9	0.212921	0.020229	down	39S ribosomal protein L9, mitochondrial
Q28006		7.46352	8.63048e-06	up	Tyrosine-protein phosphatase non-receptor type 13
A0A3Q1MP05	UBA7	-	0	down	Ubiquitin like modifier activating enzyme 7
Q2NKU1	DUT	16.9451	9.42306e-09	up	Deoxyuridine 5-triphosphate nucleotidohydrolase
Q0VCY3	SURF6	3.02205	0.00641093	up	Surfeit locus protein 6
A0A452DIP5	C15H11orf34	4.26779	2.19393e-06	up	Placenta-expressed transcript 1 protein
Q3T0J0	PAPSS1	0.183841	0.00476091	down	3-phosphoadenosine-5-phosphosulfate synthase
A0A3Q1LPY0	MUC4	8.6734	0.0228133	up	Mucin 4, cell surface associated
E1BND0	USP24	0.307629	0.00035967	down	Ubiquitinyl hydrolase 1
Q3T040	MRPS7	0.196702	0.0053613	down	28S ribosomal protein S7, mitochondrial
F1N1Z8	LOC104975830	10.5944	0.00386904	up	Jacalin-type lectin domain-containing protein
Q29S11	NUCKS1	3.70877	1.36226e-05	up	Nuclear ubiquitous casein and cyclin-dependent kinase substrate 1
A0A3Q1LT53	MFAP5	0.32409	0.0394756	down	Microfibrillar-associated protein 5
Q0VC21	MRPL15	0.21303	0.00660854	down	39S ribosomal protein L15, mitochondrial
A0A3Q1NK96	PCBD2	4.30053	2.00802e-05	up	4a-hydroxytetrahydrobiopterin dehydratase
P82923	MRPS2	0.188519	0.010932	down	28S ribosomal protein S2, mitochondrial
V6F7X8	REXO2	0.183711	0.000673521	down	Oligoribonuclease, mitochondrial
A2VEA7	DAPL1	6.1266	1.66615e-07	up	Death-associated protein-like 1
Q3T0D7	SAR1A	0.262278	8.68185e-05	down	GTP-binding protein SAR1a
E1BC36	CDK6	0.272377	0.0492755	down	Cyclin dependent kinase 6
A5PK74	RIOX1	0.154141	0.000399654	down	Ribosomal oxygenase 1
F1MYN1	PLEKHA5	6.92488	0.000170706	up	Pleckstrin homology domain containing A5
F1MRG0	GSTK1	0.317491	0.000349805	down	Glutathione S-transferase kappa
Q95M12	LGMN	0.153782	8.4594e-05	down	Legumain
A3KMY8	GUSB	0.144766	0.00507473	down	Beta-glucuronidase
A0A3Q1M7V4	CISD3	0.302576	0.003334	down	CDGSH iron sulfur domain 3
F1MXU5	STARD10	5.4784	0.00552215	up	StAR related lipid transfer domain containing 10
A0A3Q1MNI2	GCAT	3.64912	6.25879e-07	up	2-amino-3-ketobutyrate coenzyme A ligase, mitochondrial
A4IFV2	CA8	∞	0	up	CA8 protein
P22226	CATHL1	0.0271651	0.0190456	down	Cathelicidin-1
A0A3Q1MJZ6	SLC14A1	-	0	down	Urea transporter
Q08E11	PPIC	0.278122	3.91304e-05	down	Peptidyl-prolyl cis-trans isomerase C
A0A3Q1LTV0	LRRC1	3.77483	6.87322e-05	up	Leucine rich repeat containing 1
A1A4P4	GADD45GIP1	-	0	down	Growth arrest and DNA damage-inducible proteins-interacting protein 1
A7YY50	GATAD2A	0.0956881	0.000226518	down	GATAD2A protein
A5PJ81	LACTB	0.248147	0.0488097	down	LACTB protein
F1N3A1	THBS1	0.199686	0.000368256	down	Thrombospondin-1
F1N120	LXN	3.06039	0.00035601	up	Latexin
Q2KIL5	PDIA5	0.30452	0.00728405	down	Protein disulfide-isomerase A5
M5FK93	PRSS27	0.234576	0.035989	down	Marapsin-like
V6F9B4	PPP2R1B	-	0	down	Protein phosphatase 2 (Formerly 2A), regulatory subunit A (PR 65), beta isoform-like
Q3T0L3	MRPL17	0.00669005	0.0474006	down	39S ribosomal protein L17, mitochondrial
Q0VCZ4	KLK10	0.115417	0.0465701	down	Kallikrein-related peptidase 10
A0JNQ0	AIF1L	13.7828	0.000830389	up	Allograft inflammatory factor 1-like
A0A3Q1LGT8	LOC112445860	25.6501	0.0180192	up	Protein S100
A1L5B0	MYL9	0.257659	0.0367519	down	Myosin regulatory light polypeptide 9 (Fragment)
P22600	FECH	0.0292415	0.000148606	down	Ferrochelatase, mitochondrial
A0JNK3	HTRA2	-	0	down	Serine protease HTRA2, mitochondrial
A0A3Q1MBY2	APOO	0.211301	2.18319e-05	down	MICOS complex subunit
A6QQL4	UBFD1	5.77792	0.00037776	up	UBFD1 protein
Q3T0I2	CTSH	0.167876	0.00388107	down	Pro-cathepsin H
A0A3Q1NFQ5	MRPL4	0.20288	0.0032327	down	39S ribosomal protein L4, mitochondrial
G3MY77	MAGT1	3.71162	3.25744e-05	up	Dolichyl-diphosphooligosaccharide--protein glycosyltransferase subunit MAGT1
Q3T0A3	CFD	0.301309	8.87702e-07	down	Complement factor D
A0A3Q1N814	FAM114A2	3.10885	7.42104e-05	up	Family with sequence similarity 114 member A2
F1N3H1	CALU	0.238167	2.9381e-05	down	Calumenin
A0A3Q1M0F5	CYGB	0.154575	0.00362431	down	Cytoglobin
Q95109	DQA	0.220621	0.0186603	down	DQA protein
A0A3Q1M492	HBS1L	3.65277	0.000298988	up	HBS1-like protein
F1MLD7	EFR3A	4.9779	6.19839e-07	up	EFR3 homolog A
A0A3Q1LNL9	SEPTIN5	4.51922	4.41075e-07	up	Septin-5
Q3SZ27	APOL	0.316423	0.00767286	down	MICOS complex subunit MIC27
A0A3Q1MSB2	AKAP12	-	0	down	A-kinase anchoring protein 12
A0A173FDH2	BoLA	-	0	down	Non-MHC class I antigen (Fragment)
P01888	B2M	0.242626	0.00430959	down	Beta-2-microglobulin
A0A3Q1MFP2	RAB3GAP1	0.319999	3.16432e-07	down	Rab3 GTPase-activating protein catalytic subunit
A0A3Q1MSS8	KRT85	5.6432	0.000258504	up	Keratin 85
Q2HJJ1	MRPL28	0.204047	0.0241231	down	39S ribosomal protein L28, mitochondrial
Q3SWZ8	LMO4	5.14224	7.7885e-07	up	LIM domain transcription factor LMO4
P33072	LOX	0.0859863	0.0320354	down	Protein-lysine 6-oxidase
E1BF33		0.139584	0.00114824	down	Uncharacterized protein
E1BH06	C4A	0.148714	0.0337539	down	C4a anaphylatoxin
A0A3Q1M007	ZC3HAV1L	5.49682	2.7048e-06	up	Zinc finger CCCH-type containing, antiviral 1 like
F1N101	UACA	0.305958	0.0131745	down	Uveal autoantigen with coiled-coil domains and ankyrin repeats protein
P58108	PRKAG1	3.36053	3.48537e-08	up	5-AMP-activated protein kinase subunit gamma-1
P82915	MRPS16	0.139537	0.000203917	down	28S ribosomal protein S16, mitochondrial
A2VE67	GJB2	0.207344	6.18646e-08	down	Gap junction beta-2 protein
A0A3Q1M6S1	RELCH	0.291042	0.00140955	down	RAB11 binding and LisH domain, coiled-coil and HEAT repeat containing
A6QLJ7	RRP9	0.288106	0.0236742	down	RRP9 protein
A0A3Q1MF55	SLC25A5	0.283753	8.88233e-06	down	ADP/ATP translocase
Q3SX30	PSMF1	3.10206	0.00422613	up	Proteasome inhibitor PI31 subunit
A6QM09		-	0	down	Uncharacterized protein
F1MU85	BROX	3.70159	0.000840371	up	BRO1 domain- and CAAX motif-containing protein
Q3ZBI6	FHL3	0.234326	0.00568711	down	Four and a half LIM domains protein 3
Q56JZ9	GMFG	-	0	down	Glia maturation factor gamma
A2VDW0	LY6G6E	6.26145	0.0483393	up	Lymphocyte antigen 6 complex locus G6E
Q0IIM6	USP8	3.39121	0.0487602	up	Ubiquitin specific peptidase 8
E1BM28	DNPH1	4.62967	7.64862e-05	up	2-deoxynucleoside 5-phosphate N-hydrolase 1
A0A3Q1MGM1		0.145618	0.000432686	down	Uncharacterized protein
F1MK07	RPL22L1	0.0884502	4.86419e-05	down	60S ribosomal protein L22-like 1
A0A140T852	MRPL30	-	0	down	39S ribosomal protein L30, mitochondrial
Q08D91	KRT75	3.99932	5.78262e-06	up	Keratin, type II cytoskeletal 75
F1MD44	LOC537017	0.275438	0.000895702	down	CMP-N-acetylneuraminate monooxygenase
Q3T0N3	TMCO1	0.157526	0.000666212	down	Calcium load-activated calcium channel
A6QP04	LYPD5	-	0	down	LY6/PLAUR domain containing 5
Q24K00	NUBP1	3.65932	3.19566e-06	up	Cytosolic Fe-S cluster assembly factor NUBP1
B0JYK2	NPC1	24.8951	1.14029e-05	up	NPC intracellular cholesterol transporter 1
G8JKW7	SERPINA3-7	0.249434	0.00205323	down	Serpin A3-7
A6QPQ2	SERPINA3-8	-	0	down	Serpin A3-8
A6QLS8	WDR11	0.280203	0.0056384	down	BRWD2 protein
Q05B79	DHX36	0.0719078	0.00025278	down	ATP-dependent DNA/RNA helicase DHX36
F6QX85	CCDC9	0.323412	3.88763e-06	down	Coiled-coil domain containing 9
F1MSW6	SMARCE1	∞	0	up	SWI/SNF related, matrix associated, actin dependent regulator of chromatin, subfamily e, member 1
A0A452DJA0	CNFN	3.86302	0.000619908	up	Cornifelin
P30931	F3	4.65079	0.00511483	up	Tissue factor
Q2HJ56	PWP1	6.8002	0.0496048	up	Periodic tryptophan protein 1 homolog
F1MFC6	FARP1	8.48885	0.000163459	up	FERM, ARH/RhoGEF and pleckstrin domain protein 1
F1MT58	LOC785762	0.109243	0.0426453	down	Aldo_ket_red domain-containing protein
A4FUI2	SNRPE	3.40827	0.000355884	up	Small nuclear ribonucleoprotein E
Q3T0W3	RNF181	0.157965	0.00606799	down	E3 ubiquitin-protein ligase RNF181
A0A3Q1M924	LOC100848648	0.025776	0.0119912	down	Uncharacterized protein
P19660	CATHL2	0.0610385	0.0188908	down	Cathelicidin-2
A0A3Q1M9G8		0.212427	0.048852	down	Ubiquitin-like domain-containing protein
E1BD64	MPC2	0.299688	0.0440391	down	Mitochondrial pyruvate carrier
F1MF32	MRGPRF	6.61997	0.000473831	up	MAS related GPR family member F
A6H707	THEM6	0.318647	0.0123647	down	Protein THEM6
G3N0J2	WFDC18	0.230789	0.0346698	down	WAP four-disulfide core domain protein 18
F1MBI9		3.22131	0.00482647	up	Glycine cleavage system H protein
A0A3Q1LRC9		3.15593	0.0466175	up	IF rod domain-containing protein
A0A3Q1LJT1		-	0	down	Ig-like domain-containing protein
A0A895KW45	Notch2	0.177804	0.0313941	down	Notch2
Q17R10	AFAP1L2	0.261597	1.74517e-05	down	Actin filament-associated protein 1-like 2
A0A3Q1M736	BNIP1	0.178843	0.00202293	down	BCL2 interacting protein 1
A2VE10	GOLM2	3.15734	0.00536745	up	Protein GOLM2
A5D7D5	MATN2	∞	0	up	MATN2 protein
G3MZK4	LOC534967	-	0	down	Uncharacterized protein
Q3T0J3	MRPL16	0.230359	1.88056e-08	down	39S ribosomal protein L16, mitochondrial
Q3SZC2	PSMB9	0.253961	0.0171008	down	Proteasome subunit beta type-9
F1MJ12	C1S	-	0	down	Complement C1s subcomponent
Q32T06		-	0	down	Endopin 2C
Q32LP9	CORO2A	0.271928	0.00409744	down	Coronin-2A
A7E3W5	SYNGR2	0.136858	0.0307487	down	Synaptogyrin-2
Q3T0Z8	SNRPF	-	0	down	Small nuclear ribonucleoprotein F
A0A3Q1MPS4	ACTN1	0.289898	0.0286157	down	Alpha-actinin-1
A6H773	TMEM70	-	0	down	Transmembrane protein 70, mitochondrial
A0A3Q1MG12		0.316319	0.0299381	down	LIM zinc-binding domain-containing protein
F1MVL2	ACADS	0.225254	0.00679116	down	Short-chain-specific acyl-CoA dehydrogenase, mitochondrial
Q17QI9	PIP4P1	∞	0	up	Phosphatidylinositol-4,5-bisphosphate 4-phosphatase
P82928	MRPS28	-	0	down	28S ribosomal protein S28, mitochondrial
A0A3Q1LTP4	CERS2	0.280678	0.0109859	down	Ceramide synthase 2
Q0VCK1	MYADM	0.250238	5.77774e-05	down	Myeloid-associated differentiation marker
Q3T0N7	GPAA1	-	0	down	GPAA1 protein
A0A3Q1NEI0	DPAGT1	0.114383	0.0280734	down	GlcNAc-1-P transferase
A0A3Q1LTD7	TMSB15A	4.20819	3.98752e-06	up	Thymosin beta
Q05B60	NUDT14	∞	0	up	Uridine diphosphate glucose pyrophosphatase NUDT14
A7MBI3	L2HGDH	3.55371	0.000929359	up	L-2-hydroxyglutarate dehydrogenase, mitochondrial
Q3T0Z0	WFDC2	∞	0	up	WAP four-disulfide core domain 2
Q17QY5	THAP4	3.40905	0.00801888	up	Peroxynitrite isomerase THAP4
F1MQP7	PAOX	∞	0	up	Peroxisomal N(1)-acetyl-spermine/spermidine oxidase
A1L522	SMYD5	∞	0	up	SMYD family member 5
E1BNH0	WNK2	0.329158	0.0402488	down	Non-specific serine/threonine protein kinase
E1BJG3	GEMIN5	∞	0	up	Gem nuclear organelle associated protein 5
Q0II22	RNF126	0.243127	0.0223379	down	E3 ubiquitin-protein ligase RNF126
E1BNJ1	STAB1	0.23985	0.0184116	down	Stabilin 1
A0A3Q1M5G6	PPIP5K2	-	0	down	Inositol hexakisphosphate and diphosphoinositol-pentakisphosphate kinase
A0A3Q1N9P2	PARD3	∞	0	up	Par-3 family cell polarity regulator
E1BF81	SERPINA6	∞	0	up	Corticosteroid-binding globulin
O19335	AQ16-2	-	0	down	MHC class II DQA2 (BoLA-DQA2)
A0A3Q1MMY8	CCDC91	0.0607044	0.0290857	down	Coiled-coil domain containing 91
A0A452DJ10	SMTNL2	∞	0	up	Smoothelin-like protein 2
Q08DF7	PDE12	0.224647	0.000235872	down	2,5-phosphodiesterase 12
G3N1U4	SERPINA3-3	0.126664	0.00914932	down	Serpin A3-3
F1MS32	APOD	0.195724	0.00134901	down	Apolipoprotein D
Q3T0F1	PERP	3.16366	0.00106674	up	PERP, TP53 apoptosis effector
Q3MHL8	SMAP	∞	0	up	Small acidic protein
A0A3Q1LYD5	SCAMP1	∞	0	up	Secretory carrier-associated membrane protein
F1MY27	BNIP3	0.1385	0.00540282	down	BCL2/adenovirus E1B 19 kDa protein-interacting protein 3
K7QE84	BoLA	-	0	down	MHC class I antigen
O62652		∞	0	up	Trappin-6 (Fragment)
G3MXP8	ADAMTSL5	0.317499	0.00195208	down	ADAMTS like 5
F1MCV8	PIP	-	0	down	Prolactin-inducible protein homolog
Q58CW1	COQ7	13.0445	0.0210409	up	5-demethoxyubiquinone hydroxylase, mitochondrial
Q7M365		-	0	down	Haptoglobin (Fragments)
A5PJL7	MGC160092	0.212788	0.00188315	down	MGC160092 protein
F1MSL8	IQUB	48.5872	0.00143668	up	IQ motif and ubiquitin domain containing
Q24K01	NUDCD3	3.85593	0.0102083	up	NudC domain containing 3
E1BCW0	HGFAC	∞	0	up	HGF activator
A1XEE1		-	0	down	60S acidic ribosomal protein P2
F1MQ15	IFFO2	-	0	down	Intermediate filament family orphan 2
P54229	CATHL5	-	0	down	Cathelicidin-5
A0A3Q1M667		-	0	down	Ig-like domain-containing protein
Q2KIX7		-	0	down	Protein HP-25 homolog 1
A0A3Q1LWY4	PPP2R5E	∞	0	up	Serine/threonine-protein phosphatase 2A 56 kDa regulatory subunit
E1BI11	MIDEAS	∞	0	up	Mitotic deacetylase associated SANT domain protein
Q58DS5	RAB13	-	0	down	Ras-related protein Rab-13
G3MYD1		0.0714497	0.000113839	down	SANT domain-containing protein
Q3T101	IGL@	-	0	down	IGL@ protein
Q8SPP7	PGLYRP1	-	0	down	Peptidoglycan recognition protein 1
O18879	GSTA2	3.94664	0.0378358	up	Glutathione S-transferase A2
Q29423	CD44	4.08935	0.00123934	up	CD44 antigen
A0A3Q1M3Y4	PLEKHA5	∞	0	up	Pleckstrin homology domain containing A5
A7YWG4	GGH	-	0	down	Gamma-glutamyl hydrolase
Q3T185	DERL2	∞	0	up	Derlin
Q148H8	KRT72	8.58875	0.00168132	up	Keratin, type II cytoskeletal 72
A0A3Q1MSF6		-	0	down	Ig-like domain-containing protein
A0A3Q1MNR8	SCEL	7.32597	0.000553259	up	Sciellin
P00430	COX7C	0.21064	0.00394599	down	Cytochrome c oxidase subunit 7C, mitochondrial
F1MFD1	PXN	0.311909	8.72831e-05	down	Paxillin
Q0VC06	LTV1	∞	0	up	Protein LTV1 homolog
P00974		0.293938	0.0451253	down	Pancreatic trypsin inhibitor
F1N7F8	PIGU	0.0866236	2.73229e-05	down	Phosphatidylinositol glycan anchor biosynthesis class U
A0A452DIT6	MAPT	∞	0	up	Microtubule-associated protein
Q862E5		∞	0	up	Similar to peroxiredoxin 1 (Fragment)
Q3SZG0	BoLA-DRB3	-	0	down	BoLA-DRB3 protein
F1MFE8	VANGL2	∞	0	up	Vang-like protein
F1N396	FAM168A	0.271759	0.000492786	down	Family with sequence similarity 168 member A
A7E3V3	IMMT	3.44245	5.00164e-07	up	MICOS complex subunit MIC60
P05128	PRKCG	3.52224	0.00646353	up	Protein kinase C gamma type (Fragment)
A0A3Q1M3X3	SDC2	0.305875	0.00318462	down	Syndecan
E1BD38	TNK1	0.103246	0.027486	down	Tyrosine kinase non receptor 1
F1N2G0	MYH6	0.200924	0.00529272	down	Myosin heavy chain 6
F1N6Y9	CELSR1	∞	0	up	Cadherin EGF LAG seven-pass G-type receptor 1
Q2KJ30	CES1	-	0	down	Carboxylic ester hydrolase
Q3MHK8	METTL7A	0.0886387	0.00402521	down	Methyltransferase like 7A
Note that “∞”means this protein is only expressed in day 0, while “–”means this protein is only expressed in day 30.

## Sheet: Table S2
Table S2. Differentially expressed proteins between sheep rumen eipthelium of day 30 and day 60.
Protein ID	Gene	Fold change	P value	Trend	Description
A4IFP2	KRT4	5.36548	0.0117716	up	KRT4 protein
P02453	COL1A1	4.62243	0.0396584	up	Collagen alpha-1(I) chain
Q2KIE6	HMGCS2	0.285727	0.000792467	down	Hydroxymethylglutaryl-CoA synthase, mitochondrial
P02465	COL1A2	5.39936	0.0441996	up	Collagen alpha-2(I) chain
Q03763	DSG1	6.07661	0.0321458	up	Desmoglein-1
A0A3Q1LX56	TCOF1	3.03331	0.0302144	up	Treacle ribosome biosis factor 1
A0A3Q1LY05	TJP2	5.51874	0.0482456	up	Tight junction protein 2
F1N0I9	SART3	3.40122	0.00016958	up	Spliceosome associated factor 3, U4/U6 recycling protein
Q08E01	ADD3	4.47829	0.0179439	up	Adducin 3
Q2KI84	HARS1	0.319069	2.22517e-06	down	Histidine--tRNA ligase, cytoplasmic
Q3SZX4	CA3	5.08913	0.0173334	up	Carbonic anhydrase 3
F1N583	OLFML1	3.0409	0.000109561	up	Olfactomedin like 1
Q05443	LUM	3.32294	8.90614e-06	up	Lumican
Q3ZBN5	ASPN	3.48624	0.000260968	up	Asporin
F1MHN8	ALCAM	6.168	0.0122153	up	Activated leukocyte cell adhesion molecule
P21793	DCN	3.40501	4.5085e-05	up	Decorin
Q2HJB6	PCOLCE	3.03163	1.23704e-05	up	Procollagen C-endopeptidase enhancer
F1MU48	TOP2B	3.69466	1.52908e-05	up	DNA topoisomerase 2
Q3T085	OGN	4.15021	0.000622653	up	Mimecan
A0A3Q1MFA5	CASP1	3.58315	0.00126798	up	Caspase 1
Q3ZBA8	NDRG2	4.81607	0.00114814	up	Protein NDRG2
A4FV37	CAVIN3	3.39857	0.00396768	up	Caveolae-associated protein 3
P21809	BGN	3.03835	0.00773167	up	Biglycan
A0A452DIU2	PRKACA	3.84303	0.0319624	up	cAMP-dependent protein kinase
A5PKH3	FAH	0.332819	0.010036	down	Fumarylacetoacetase
P68509	YWHAH	5.72339	0.0279593	up	14-3-3 protein eta
P15103	GLUL	4.87615	0.00557586	up	Glutamine synthetase
A0A452DHY7	PCYT2	0.265577	0.0111216	down	CTP:phosphoethanolamine cytidylyltransferase
P02081		4.78727	0.00772353	up	Hemoglobin fetal subunit beta
F1MHQ4	FABP4	0.147821	0.00935001	down	Adipocyte-type fatty acid-binding protein
B5B0D4		6.65971	0.0452496	up	Major allergen beta-lactoglobulin
Q3ZC08	ANXA9	12.1427	0.0322113	up	Annexin A9
G5E5J2	LGALS4	0.132714	9.26619e-07	down	Galectin
A0A3Q1LSG0	KRT42	0.229431	9.37675e-06	down	Keratin 42
Q32KL4	RMDN1	0.305195	2.75687e-08	down	Regulator of microtubule dynamics protein 1
F1N2E4	EMILIN3	4.61117	0.0206933	up	Elastin microfibril interfacer 3
O18977	TN-X	5.19559	0.00423157	up	Tenascin-X
A0A452DHZ3	SERPINA5	4.40722	0.00296278	up	Plasma serine protease inhibitor
P56560	MAOB	0.190021	9.10023e-05	down	Amine oxidase [flavin-containing] B
A6QNV4	GGA1	4.65582	0.0393621	up	GGA1 protein (Fragment)
O77834	PRDX6	0.319676	7.41303e-06	down	Peroxiredoxin-6
Q0VCQ9	RCN2	3.875	0.0049757	up	Reticulocalbin 2
E1B7S3	EPB41L3	0.129544	0.0429991	down	Erythrocyte membrane protein band 4.1 like 3
Q28035	GSTA1	0.318095	1.03171e-05	down	Glutathione S-transferase A1
Q3SZT2	NQO2	4.63007	0.00109232	up	N-ribosyldihydronicotinamide:quinone reductase 2
Q17QZ6	SDPR	3.94045	0.00485407	up	SDPR protein (Fragment)
Q3SYV6	KPNA2	0.274938	9.00341e-05	down	Importin subunit alpha
Q2HJ34	CCN3	0.240869	0.000640389	down	Cellular communication network factor 3
E1BP71	LOC782884	0.31346	0.00177132	down	Aldo_ket_red domain-containing protein
A3KLR9	ECSOD	4.06472	9.95177e-05	up	Superoxide dismutase [Cu-Zn]
P19427	DPT	3.30679	0.000329067	up	Dermatopontin
F1MJY9	COL4A6	6.11143	3.221e-05	up	Collagen type IV alpha 6 chain
Q5DPW9	CST6	0.292532	0.000206996	down	Cystatin E/M
A4FV61	ZNF512	∞	0	up	Zinc finger protein 512
F1N6E0	OAS1X	6.07217	0.0445017	up	2-5 oligoadenylate synthase
F6RMF1	LOC112441508	0.17458	0.00440423	down	BPI1 domain-containing protein
Q3ZBD3	PCBD1	3.89489	0.000768143	up	Pterin-4-alpha-carbinolamine dehydratase
Q2TBX0	ZNF259	-	0	down	Zinc finger protein ZPR1
Q0VC47	ERGIC1	3.32292	0.000258982	up	Endoplasmic reticulum-golgi intermediate compartment (ERGIC) 1
Q3SYT5	PNN	5.92239	0.0249391	up	Pinin
Q8HXK9	PYCARD	0.202533	1.21714e-05	down	Apoptosis-associated speck-like protein containing a CARD
F1MLP3	BST1	3.42753	0.0269581	up	ADP-ribosyl cyclase/cyclic ADP-ribose hydrolase
E1BBK6	NPNT	4.17473	0.00582457	up	Nephronectin
A2VE21	COPG2	3.02629	0.00324374	up	Coatomer subunit gamma-2
Q32LM8	NRM	3.0023	0.000838817	up	Nurim
A0A3Q1LSX2	COL5A2	3.01549	0.000405812	up	Collagen type V alpha 2 chain
F1MET0	PLOD3	∞	0	up	Procollagen-lysine 5-dioxygenase
A0A0A0MP99	LOC784254	0.273585	7.25823e-07	down	Carbonic anhydrase
F1MU46	PITX1	4.11651	0.00472654	up	Homeobox protein
Q2KIT5	CRELD2	0.284456	4.00781e-05	down	Protein disulfide isomerase CRELD2
Q2NKU1	DUT	6.11164	0.0214328	up	Deoxyuridine 5-triphosphate nucleotidohydrolase
Q95115	STAT5A	3.33363	0.000240942	up	Signal transducer and activator of transcription 5A
E1BHH6	PODN	∞	0	up	Podocan
E1BER5	EPHA4	14.2914	0.0242947	up	Receptor protein-tyrosine kinase
Q29S11	NUCKS1	3.9508	0.0129913	up	Nuclear ubiquitous casein and cyclin-dependent kinase substrate 1
A0A3Q1M7V4	CISD3	0.275428	0.00360768	down	CDGSH iron sulfur domain 3
Q2KHU0	PSPH	0.21269	0.000670329	down	Phosphoserine phosphatase
Q3B7N0	CDH13	3.69903	0.002981	up	Cadherin-13
P01045	KNG2	∞	0	up	Kininogen-2
P22226	CATHL1	3.8432	0.0428988	up	Cathelicidin-1
A0A3Q1MJZ6	SLC14A1	0.286541	0.000861891	down	Urea transporter
E1BE86	CCS	3.44542	0.0487221	up	Copper chaperone for superoxide dismutase
Q2KIL5	PDIA5	3.62986	0.00658127	up	Protein disulfide-isomerase A5
M5FK93	PRSS27	3.11743	0.0433153	up	Marapsin-like
A6QPI9	TPSB1	4.52989	0.00419326	up	TPSB1 protein
A0A3Q1M070	RRP12	0.134141	0.00379288	down	Ribosomal RNA processing 12 homolog
Q0VCZ4	KLK10	9.21929	0.0453562	up	Kallikrein-related peptidase 10
A0JNK3	HTRA2	0.200542	0.0257837	down	Serine protease HTRA2, mitochondrial
E1BGW3	ZBTB7B	0.226639	0.000328172	down	Zinc finger and BTB domain containing 7B
E1BEE0	TOM1L2	0.210358	0.0232887	down	Target of myb1 like 2 membrane trafficking protein
Q3T0A3	CFD	4.64094	0.000122565	up	Complement factor D
A0A3Q1N6L4	ACOT8	0.2994	7.87761e-05	down	Acyl-CoA thioesterase 8
F1N715	CAP2	∞	0	up	Adenylyl cyclase-associated protein
Q3SZ27	APOL	3.95674	0.00576224	up	MICOS complex subunit MIC27
A6QNZ7	KRT10	3.24727	0.00400263	up	Keratin 10 (Epidermolytic hyperkeratosis; keratosis palmaris et plantaris)
G3X700	LOC104969973	-	0	down	Lipocln_cytosolic_FA-bd_dom domain-containing protein
F1N7R5	CC2D1B	3.64284	0.0293497	up	Coiled-coil and C2 domain containing 1B
P33072	LOX	4.79387	0.0485684	up	Protein-lysine 6-oxidase
F1N101	UACA	4.29022	0.0165755	up	Uveal autoantigen with coiled-coil domains and ankyrin repeats protein
Q148C8	MIEN1	0.216851	9.24106e-05	down	Migration and invasion enhancer 1
A0A3Q8WRY3	S100A7	6.09808	0.044778	up	Protein S100
Q56JZ9	GMFG	∞	0	up	Glia maturation factor gamma
A0A3Q1MAF9	LOC768255	3.9603	0.00192351	up	AIG1-type G domain-containing protein
F1MK07	RPL22L1	0.327951	0.00585916	down	60S ribosomal protein L22-like 1
A0A3Q1M7I0	POMP	-	0	down	Proteasome maturation protein
A0A3Q1NKL1	SPTAN1	5.29977	1.02368e-05	up	Spectrin alpha, non-erythrocytic 1
E1BIM8	SRC	0.200769	0.0208014	down	Tyrosine-protein kinase
Q17QM9	CNRIP1	∞	0	up	CB1 cannabinoid receptor-interacting protein 1
F1MKA0	B3GLCT	3.42826	8.83784e-05	up	Beta 3-glucosyltransferase
A6QLS8	WDR11	4.24226	0.00972724	up	BRWD2 protein
E1BF69	IFI44L	3.14324	0.00283088	up	Interferon induced protein 44 like
Q6PZ03	ATG4B	-	0	down	Cysteine protease ATG4B
P19660	CATHL2	3.76196	0.0393757	up	Cathelicidin-2
A0A3Q1M9G8		6.42615	0.0400642	up	Ubiquitin-like domain-containing protein
E1BI28	GM2A	∞	0	up	GM2 ganglioside activator
A0A2H4GTF0		0.322062	0.000545391	down	Interferon regulatory factor 3
A0A895KW45	Notch2	4.45077	0.0370263	up	Notch2
D1Z308	POSTN	3.54551	0.0088611	up	Periostin
A0JND7	ABO	6.77002	0.0314594	up	ABO blood group (Transferase A, alpha 1-3-N-acetylgalactosaminyltransferase; transferase B, alpha 1-3-galactosyltransferase)
Q2KJF7	GLYCTK	-	0	down	Glycerate kinase
G5E5S8	SCGB1C1	-	0	down	Secretoglobin family 1C member 1
A0A3Q1M3A7	NFIA	4.44175	0.0194681	up	Nuclear factor 1
Q0P5F7	PIP4K2C	3.30771	0.000116393	up	Phosphatidylinositol 5-phosphate 4-kinase type-2 gamma
F1MD57	MATK	4.75778	0.0387616	up	Tyrosine-protein kinase
Q0VCQ0	CPTP	-	0	down	Ceramide-1-phosphate transfer protein
Q3SZ41	RBPJ	∞	0	up	Recombining binding protein suppressor of hairless
F1N1B0	METTL27	-	0	down	Methyltransferase like 27
E1BJG3	GEMIN5	-	0	down	Gem nuclear organelle associated protein 5
E1BI58	RRM2	0.318485	0.0488512	down	Ribonucleotide reductase regulatory subunit M2
A6H7A4	BET1	0.292491	0.00414219	down	BET1 protein
Q2KI49	MRPL50	0.322981	0.0392525	down	39S ribosomal protein L50, mitochondrial
Q95L14	PTGES	3.22914	0.00323167	up	Prostaglandin E synthase
P02316	HMGN1	38.1274	0.00120307	up	Non-histone chromosomal protein HMG-14
Q2NKR3	CMC2	0.308612	0.0213848	down	COX assembly mitochondrial protein 2 homolog
Q3ZBV4	HMGN3	4.13366	0.003457	up	High mobility group nucleosome-binding domain-containing protein 3
Q9TR74		3.16043	0.000721297	up	Thymic peptide (Fragment)
Q58CW1	COQ7	5.79346	0.000131915	up	5-demethoxyubiquinone hydroxylase, mitochondrial
P51176	TGM2	3.41808	0.0206832	up	Protein-glutamine gamma-glutamyltransferase 2
P54229	CATHL5	∞	0	up	Cathelicidin-5
P02313	HMGN2	4.52595	0.00061609	up	Non-histone chromosomal protein HMG-17
A0A140T892	TGM2	-	0	down	Protein-glutamine gamma-glutamyltransferase 2
Q29RS5	RARRES2	7.75298	1.2259e-05	up	Retinoic acid receptor responder protein 2
Q7M368		-	0	down	Ribosomal protein S4, mitochondrial (Fragment)
A5D991	CCBL1	-	0	down	Cytoplasmic cysteine conjugate-beta lyase
Q3SZG0	BoLA-DRB3	3.53306	0.00078795	up	BoLA-DRB3 protein
F1MQL2		∞	0	up	Uncharacterized protein
E1BA03	PAK6	4.17756	0.00253074	up	Non-specific serine/threonine protein kinase
F1N0Y0	UPP1	-	0	down	Uridine phosphorylase
Q05KI7	BAK1	-	0	down	BCL2-antagonist/killer 1
E1B8U6	LOC527083	3.76058	0.0424282	up	Cytochrome P450
E1BD38	TNK1	5.33621	0.0357499	up	Tyrosine kinase non receptor 1
F1N2G0	MYH6	4.36084	0.00157672	up	Myosin heavy chain 6
Note that “∞”means this protein is only expressed in day 30, while “–”means this protein is only expressed in day 60.

## Sheet: Table S3
Table S3. Differentially expressed proteins between sheep rumen eipthelium of day 60 and day 90.
Protein ID	Gene	Fold change	P value	Trend	Description
A6QP57	TGM3	3.78938	0.00429043	up	Protein-glutamine gamma-glutamyltransferase E
A6QQT5	SSRP1	3.04297	0.0007612	up	FACT complex subunit SSRP1
E1BMH4	EHHADH	3.07844	0.00462393	up	Enoyl-CoA hydratase and 3-hydroxyacyl CoA dehydrogenase
P02081		6.5242	0.0315355	up	Hemoglobin fetal subunit beta
A6QQN6	SMPDL3B	3.07187	0.0177322	up	Acid sphingomyelinase-like phosphodiesterase
A6QLC1	PADI1	0.257228	0.00214229	down	Protein-arginine deiminase
Q9TTE1	SERPINA3-1	3.89429	0.0315004	up	Serpin A3-1
Q1JQE0	SNW1	3.87983	0.0208208	up	SNW domain-containing protein 1
Q3SWX2	ACOT9	4.13254	0.000176144	up	Acyl-coenzyme A thioesterase 9, mitochondrial
Q2TBI0	LBP	3.01913	0.0115507	up	Lipopolysaccharide-binding protein
Q148I4	ACOT7	3.18936	0.000354016	up	Acyl-CoA thioesterase 7
A2VDY3	CHMP4A	3.34668	0.00756264	up	Charged multivesicular body protein 4a
A7E381	LOC540231	3.90421	1.61441e-05	up	LOC540231 protein (Fragment)
F1MKY8	RCOR1	4.11945	0.000686583	up	REST corepressor 1
Q5S1W6		3.39538	0.0416042	up	PITSLRE protein kinase beta 1
A6QLJ7	RRP9	4.59514	0.0160491	up	RRP9 protein
Q5E9Z8	LSM1	3.04179	0.00474579	up	U6 snRNA-associated Sm-like protein LSm1
V6F9A3	ApoC3	3.28012	0.0097401	up	Apolipoprotein C-III
A0A3Q1NDU7	GSK3B	∞	0	up	Glycogen synthase kinase-3 beta
D9IE06	OPA3	4.3404	0.0201925	up	Mitochondrial optic atrophy 3 protein isoform b
Q30266	BoLA-DQB	-	0	down	MHC class II
Q2TA42	ARGLU1	3.50615	5.98533e-05	up	Arginine and glutamate-rich protein 1
P06868	PLG	∞	0	up	Plasminogen
Q148C3	LY6D	3.85179	0.00111977	up	Lymphocyte antigen 6D
Q2T9L9	GTF2F2	∞	0	up	General transcription factor IIF subunit 2
Q58CU6		∞	0	up	Uncharacterized protein C1orf198 homolog
O19335	AQ16-2	3.08086	0.00564808	up	MHC class II DQA2 (BoLA-DQA2)
K7QE84	BoLA	3.00692	0.0442729	up	MHC class I antigen
A0A3Q1LWV8		∞	0	up	Ig-like domain-containing protein
A0A3Q1N996	RIPOR1	0.214547	0.000197319	down	RHO family interacting cell polarization regulator 1
F1MHS5	S100A9	3.28194	0.00103586	up	Protein S100-A9
P27628	TUFT1	∞	0	up	Tuftelin
C9K6J4	BoLA-DRB3	-	0	down	MHC class II antigen (Fragment)
Q2KJ80	VPS33A	0.328682	0.00240678	down	Vacuolar protein sorting 33 homolog A (S. cerevisiae)
Note that “∞”means this protein is only expressed in day 60, while “–”means this protein is only expressed in day 90.

## Sheet: Table S4
Table S4. The GO functional enrichments of differentially expressed proteins between sheep rumen epithelium of day 0 and day 30.
Functional enrichment term	GO Term	GO Class	P value	NO. of proteins	Pivotal protein ID
GO:0005576	extracellular region	CC	1.21021e-06	18	F1MPE1 A0A3Q1MIW0 Q3T0Z0 O62652 E1BCW0 V6F7X3 P15497 Q7SIH1 A0A3Q1MUA3 E1BPL0 A0A452DJ62 Q0VC52 A0A3Q1LT53 F1N3A1 E1BH06 G3N0J2 G3MXP8 F1MCV8
GO:0005882	intermediate filament	CC	5.42504e-05	13	A4IFP2 Q17QL7 Q29S21 A0JND2 A0A3Q1LJB2 A0A3Q1MSS8 Q08D91 A0A3Q1LRC9 Q148H8
GO:0044430	cytoskeletal part	CC	0.000349896	16	A4IFP2 Q17QL7 Q29S21 A0JND2 A0A3Q1LJB2 A0A3Q1MSS8 Q08D91 A0A3Q1LRC9 Q148H8 Q27991 A1L595 A4FV94 F1MKE7 F1MQ65 F1MQ15 F1N2G0
GO:0050661	NADP binding	MF	0.000445518	4	A0A3Q1LRN7 G5E540 Q8HYJ9 A6QLN7
GO:0005198	structural molecule activity	MF	0.00061554	30	A4IFP2 Q17QL7 Q29S21 A0JND2 A0A3Q1LJB2 A0A3Q1LQH5 A0A3Q1MSS8 Q08D91 A0A3Q1LRC9 Q148H8 P02453 P02465 A1L595 A0A3Q1MUA3 A4FV94 F1MKE7 A0A3Q1MKB9 Q7YR75 M5FK10 F1MZW1 Q08DT6 P82923 Q3T0L3 A0A3Q1NFQ5 Q2HJJ1 E1BF33 P82915 F1MK07 Q3T0J3 F1MQ15
GO:0004499	N,N-dimethylaniline monooxygenase activity	MF	0.000979974	3	G5E540 Q8HYJ9 A6QLN7
GO:0044421	extracellular region part	CC	0.00141472	9	F1MPE1 A0A3Q1MIW0 Q7SIH1 A0A3Q1MUA3 E1BPL0 Q0VC52 A0A3Q1LT53 E1BH06 G3MXP8
GO:0005856	cytoskeleton	CC	0.00151207	17	A4IFP2 Q17QL7 Q29S21 A0JND2 A0A3Q1LJB2 A0A3Q1LQH5 A0A3Q1MSS8 Q08D91 A0A3Q1LRC9 Q148H8 Q27991 A1L595 A4FV94 F1MKE7 F1MQ65 F1MQ15 F1N2G0
GO:0030414	peptidase inhibitor activity	MF	0.00157084	10	F1MPE1 P12763 Q58D62 Q3T0Z0 O62652 Q7SIH1 F1MKS5 E1BH06 G3N0J2 P00974
GO:0016836	hydro-lyase activity	MF	0.00362975	3	E1BNQ4 Q3ZBD3 A0A3Q1NK96
GO:0016705	oxidoreductase activity, acting on paired donors, with incorporation or reduction of molecular oxygen	MF	0.00488582	4	G5E540 Q8HYJ9 F1MJQ4 A6QLN7
GO:0004601	peroxidase activity	MF	0.0084061	3	P00432 A6QLY2 P37141
GO:0004781	sulfate adenylyltransferase (ATP) activity	MF	0.00989774	2	F1N085 Q3T0J0
GO:0006729	tetrahydrobiopterin biosynthetic process	BP	0.00989774	2	Q3ZBD3 A0A3Q1NK96
GO:0008124	4-alpha-hydroxytetrahydrobiopterin dehydratase activity	MF	0.00989774	2	Q3ZBD3 A0A3Q1NK96
GO:0042407	cristae formation	BP	0.00989774	2	A0A3Q1MBY2 Q3SZ27
GO:0061617	MICOS complex	CC	0.00989774	2	A0A3Q1MBY2 Q3SZ27
GO:0046148	pigment biosynthetic process	BP	0.00989774	2	Q59A32 P22600
GO:0005615	extracellular space	CC	0.0107786	6	F1MPE1 A0A3Q1MIW0 Q7SIH1 E1BPL0 Q0VC52 E1BH06
GO:0030234	enzyme regulator activity	MF	0.0116273	13	F1MPE1 P12763 Q58D62 Q3T0Z0 O62652 A0A3Q1LWY4 Q7SIH1 F1MKS5 Q9TU03 A0A3Q1MFP2 E1BH06 G3N0J2 P00974
GO:0020037	heme binding	MF	0.0138585	6	P00432 F1MXW1 D4QBB4 Q29626 A0A3Q1M0F5 G3MZK4
GO:0003810	protein-glutamine gamma-glutamyltransferase activity	MF	0.0155805	3	A6QP57 Q6TNF3 A0A3Q1LMX1
GO:0018149	peptide cross-linking	BP	0.0155805	3	A6QP57 Q6TNF3 A0A3Q1LMX1
GO:0004252	serine-type endopeptidase activity	MF	0.0170658	7	F1N0M0 E1BCW0 Q2TBU0 M5FK93 Q0VCZ4 Q3T0A3 F1MJ12
GO:0016491	oxidoreductase activity	MF	0.018082	23	P00432 A0A3Q1LRN7 F1N4U6 G5E540 Q8HYJ9 A7MBI3 F1MQP7 Q862E5 P48818 A0A3Q1MWG7 O62768 A0A3Q1NJB1 A5PJM4 P00429 F1MJQ4 A6QLN7 A4FUY3 A6QLY2 P37141 F1MRG0 F1MD44 F1MVL2 P00430
GO:0006955	immune response	BP	0.0189185	8	E1BPL0 Q30302 Q0VC52 Q95109 A0A173FDH2 O19335 K7QE84 Q3SZG0
GO:0004866	endopeptidase inhibitor activity	MF	0.020637	7	F1MPE1 P12763 Q58D62 Q7SIH1 F1MKS5 E1BH06 P00974
GO:0016209	antioxidant activity	MF	0.0250527	4	P00432 Q862E5 A6QLY2 P37141
GO:0042157	lipoprotein metabolic process	BP	0.0252789	3	V6F7X3 P15497 F1N7F8
GO:0016798	hydrolase activity, acting on glycosyl bonds	MF	0.0252789	3	F1N5H2 F1MLP3 E1BM28
GO:0019882	antigen processing and presentation	BP	0.0266581	6	Q30302 Q95109 A0A173FDH2 O19335 K7QE84 Q3SZG0
GO:0050660	flavin adenine dinucleotide binding	MF	0.0273708	5	G5E540 Q8HYJ9 P48818 A6QLN7 F1MVL2
GO:0001533	cornified envelope	CC	0.0277333	2	A6QNU2 A0A3Q1M924
GO:0006541	glutamine metabolic process	BP	0.0277333	2	P15103 A7YWG4
GO:0016799	hydrolase activity, hydrolyzing N-glycosyl compounds	MF	0.0277333	2	F1MLP3 E1BM28
GO:0098772	molecular function regulator	MF	0.0320252	14	F1MPE1 P12763 Q58D62 F1MFC6 Q3T0Z0 O62652 A0A3Q1LWY4 Q7SIH1 F1MKS5 Q9TU03 A0A3Q1MFP2 E1BH06 G3N0J2 P00974
GO:0016829	lyase activity	MF	0.0342114	5	E1BNQ4 Q3ZBD3 A0A3Q1NK96 F1MDS3 P22600
GO:0006869	lipid transport	BP	0.0375147	3	V6F7X3 P15497 A0A3Q1MFR4
GO:0044446	intracellular organelle part	CC	0.0424962	25	A4IFP2 Q17QL7 P41541 Q29S21 A0JND2 A0A3Q1LJB2 A0A3Q1MSS8 Q08D91 A0A3Q1LRC9 Q148H8 Q27991 A1L595 A4FV94 F1MKE7 E2GEZ2 F1MV07 F1MQ65 Q08DT6 A0A3Q1MBY2 Q3SZ27 E1BD64 Q3T0N7 F1MY27 F1MQ15 F1N2G0
GO:0042613	MHC class II protein complex	CC	0.0432228	4	Q30302 Q95109 O19335 Q3SZG0
GO:0005886	plasma membrane	CC	0.0455516	6	A6QNU2 Q30302 Q95109 A0A3Q1M924 O19335 Q3SZG0

## Sheet: Table S5
Table S5. The GO functional enrichments of differentially expressed proteins between sheep rumen epithelium of day 30 and day 60.
Functional enrichment term	Description	GO Class	P-value	NO. of proteins	Pivotal protein ID
GO:0031492	nucleosomal DNA binding	MF	4.68662e-05	3	P02316 Q3ZBV4 P02313
GO:0005201	extracellular matrix structural constituent	MF	0.000448616	4	P02453 P02465 F1MJY9 A0A3Q1LSX2
GO:0005509	calcium ion binding	MF	0.00730634	9	Q03763 Q3ZC08 Q0VCQ9 E1BBK6 Q3B7N0 A0A3Q8WRY3 A0A3Q1NKL1 A0A895KW45 Q2KIT5
GO:0006801	superoxide metabolic process	BP	0.00750357	2	A3KLR9 E1BE86
GO:0000975	regulatory region DNA binding	MF	0.00750357	2	Q3SZ41
GO:0000785	chromatin	CC	0.00810689	3	P02316 Q3ZBV4 P02313
GO:0042981	regulation of apoptotic process	BP	0.0127214	3	A0A3Q1MFA5 Q8HXK9 Q05KI7
GO:0004252	serine-type endopeptidase activity	MF	0.0172922	4	M5FK93 A6QPI9 Q0VCZ4 Q3T0A3
GO:0003810	protein-glutamine gamma-glutamyltransferase activity	MF	0.0178824	2	P51176 A0A140T892
GO:0018149	peptide cross-linking	BP	0.0178824	2	P51176 A0A140T892
GO:0016746	transferase activity, transferring acyl groups	MF	0.0340274	3	P51176 Q2KIE6 A0A140T892
GO:0004334	fumarylacetoacetase activity	MF	0.0363958	1	A5PKH3
GO:0009072	aromatic amino acid family metabolic process	BP	0.0363958	1	A5PKH3
GO:0004356	glutamate-ammonia ligase activity	MF	0.0363958	1	P15103
GO:0006542	glutamine biosynthetic process	BP	0.0363958	1	P15103
GO:0003953	NAD+ nucleosidase activity	MF	0.0363958	1	F1MLP3
GO:0046080	dUTP metabolic process	BP	0.0363958	1	Q2NKU1
GO:0015204	urea transmembrane transporter activity	MF	0.0363958	1	A0A3Q1MJZ6
GO:0071918	urea transmembrane transport	BP	0.0363958	1	A0A3Q1MJZ6
GO:0016307	phosphatidylinositol phosphate kinase activity	MF	0.0363958	1	Q0P5F7
GO:0000978	RNA polymerase II core promoter proximal region sequence-specific DNA binding	MF	0.0363958	1	Q3SZ41
GO:0004869	cysteine-type endopeptidase inhibitor activity	MF	0.0399658	2	P01045 Q5DPW9
GO:0009108	coenzyme biosynthetic process	BP	0.0487915	2	Q3ZBD3 Q58CW1

## Sheet: Table S6
Table S6. The GO functional enrichments of differentially expressed proteins between sheep rumen epithelium of day 60 and day 90.
Functional enrichment term	Description	GO Class	P-value	NO. of proteins	Pivotal protein ID
GO:0019882	antigen processing and presentation	BP	1.4182e-05	4	O19335 K7QE84 Q30266 C9K6J4
GO:0006955	immune response	BP	6.66778e-05	4	O19335 K7QE84 Q30266 C9K6J4
GO:0042613	MHC class II protein complex	CC	8.91983e-05	3	O19335 K7QE84 Q30266 C9K6J4
GO:0004668	protein-arginine deiminase activity	MF	0.00671378	1	A6QLC1
GO:0018101	protein citrullination	BP	0.00671378	1	A6QLC1
GO:0005674	transcription factor TFIIF complex	CC	0.00671378	1	Q2T9L9
GO:0044428	nuclear part	CC	0.0068236	2	Q1JQE0 Q2T9L9
GO:0006367	transcription initiation from RNA polymerase II promoter	BP	0.0133848	1	Q2T9L9
GO:0005681	spliceosomal complex	CC	0.0200134	1	Q1JQE0
GO:0043234	protein complex	CC	0.0225731	4	Q2T9L9 O19335 Q30266 C9K6J4
GO:0006464	cellular protein modification process	BP	0.0248839	4	A6QP57 Q5S1W6 A0A3Q1NDU7 A6QLC1
GO:0003857	3-hydroxyacyl-CoA dehydrogenase activity	MF	0.0265998	1	E1BMH4
GO:0032991	macromolecular complex	CC	0.0323921	5	Q1JQE0 Q2T9L9 O19335 Q30266 C9K6J4
GO:0019825	oxygen binding	MF	0.0331443	1	P02081
GO:0008289	lipid binding	MF	0.0341687	2	Q2TBI0 V6F9A3
GO:0043170	macromolecule metabolic process	BP	0.0355552	7	A6QP57 Q5S1W6 V6F9A3 A0A3Q1NDU7 P06868 Q2T9L9 A6QLC1
GO:0003810	protein-glutamine gamma-glutamyltransferase activity	MF	0.039647	1	A6QP57
GO:0018149	peptide cross-linking	BP	0.039647	1	A6QP57
GO:0042157	lipoprotein metabolic process	BP	0.0461083	1	V6F9A3
GO:0006904	vesicle docking involved in exocytosis	BP	0.0461083	1	Q2KJ80

## Sheet: Table S7
Table S7. The KEGG functional enrichments of differentially expressed proteins between sheep rumen epithelium of day 0 and day 30.
MapID	MapTitle	P value	NO. of proteins	Pivotal protein ID
map00590	Arachidonic acid metabolism	7.87627e-07	12	F1MXW0 Q17QK4 E1BG58 Q66LN0 Q29626 G3X704 E1BP71 A6QLY2 M0QW25 P37141 F1MT58 G3MZK4
map00790	Folate biosynthesis	2.36122e-06	10	Q3T0Z7 E1BG58 Q17QK8 G3X704 E1BP71 M0QW25 Q3ZBD3 A0A3Q1NK96 F1MT58 A7YWG4
map00140	Steroid hormone biosynthesis	3.9168e-05	9	E1BG58 A0A3Q1M423 A7YWD3 A1A4N6 G3X704 E1BP71 G3N150 M0QW25 F1MT58
map04977	Vitamin digestion and absorption	0.0003852	4	V6F7X3 P15497 A0A3Q1MFR4 A7MBG1
map00982	Drug metabolism - cytochrome P450	0.000700231	10	A0A3Q1M423 A7YWD3 G5E540 Q2NL00 A6QLN7 Q28035 Q8HYJ9 G3N150 F1MRG0 O18879
map04913	Ovarian steroidogenesis	0.000717066	5	E1BG58 G3X704 E1BP71 M0QW25 F1MT58
map00040	Pentose and glucuronate interconversions	0.00508762	6	A0A3Q1M423 A7YWD3 A0A3Q1NGI1 A5PJR3 G3N150 A3KMY8
map00860	Porphyrin and chlorophyll metabolism	0.00508762	6	A0A3Q1NJB1 A0A3Q1M423 A7YWD3 G3N150 A3KMY8 P22600
map05150	Staphylococcus aureus infection	0.0157832	9	G3N0V0 Q30302 Q3T0A3 Q95109 E1BH06 F1MJ12 O19335 A0A3Q1M667 Q3SZG0
map05320	Autoimmune thyroid disease	0.0181283	8	G3N0V0 Q30302 Q95109 A0A173FDH2 O19335 K7QE84 A0A3Q1M667 Q3SZG0
map05330	Allograft rejection	0.0181283	8	G3N0V0 Q30302 Q95109 A0A173FDH2 O19335 K7QE84 A0A3Q1M667 Q3SZG0
map00650	Butanoate metabolism	0.0236866	5	Q2KIE6 Q02337 Q29448 F1MVL2 A7MBI3
map05332	Graft-versus-host disease	0.0274138	6	Q30302 Q95109 A0A173FDH2 O19335 K7QE84 Q3SZG0
map01523	Antifolate resistance	0.0296302	4	Q59A32 Q3SZ20 F1N3Y6 A7YWG4
map05144	Malaria	0.0296302	4	D4QBB4 A0A452DJ62 F1N3A1 A0A3Q1M3X3
map04672	Intestinal immune network for IgA production	0.0328685	6	G3N0V0 Q30302 Q95109 O19335 A0A3Q1M667 Q3SZG0
map04940	Type I diabetes mellitus	0.0328685	6	Q30302 Q95109 A0A173FDH2 O19335 K7QE84 Q3SZG0
map05310	Asthma	0.0328685	6	G3N0V0 Q30302 Q95109 O19335 A0A3Q1M667 Q3SZG0
map00980	Metabolism of xenobiotics by cytochrome P450	0.0336029	7	A0A3Q1M423 A7YWD3 Q2NL00 Q28035 G3N150 F1MRG0 O18879
map00983	Drug metabolism - other enzymes	0.0443962	5	A0A3Q1M423 A7YWD3 G3N150 A3KMY8 Q2KJ30
map00072	Synthesis and degradation of ketone bodies	0.0475823	3	Q2KIE6 Q02337 Q29448
map00920	Sulfur metabolism	0.0475823	3	F1N085 P00586 Q3T0J0
map04975	Fat digestion and absorption	0.0475823	3	V6F7X3 P15497 A0A3Q1MFR4
map00563	Glycosylphosphatidylinositol (GPI)-anchor biosynthesis	0.0484457	2	Q3T0N7 F1N7F8

## Sheet: Table S8
Table S8. The KEGG functional enrichments of differentially expressed proteins between sheep rumen epithelium of day 30 and day 60.
MapID	MapTitle	P value	NO. of proteins	Pivotal protein ID
map04621	NOD-like receptor signaling pathway	0.0023998	7	A0A3Q1MFA5 F1N6E0 Q8HXK9 P22226 P19660 A0A2H4GTF0 P54229
map04970	Salivary secretion	0.00310584	5	A0A452DIU2 F1MLP3 P22226 P19660 P54229
map00910	Nitrogen metabolism	0.00483819	3	Q3SZX4 P15103 A0A0A0MP99
map04623	Cytosolic DNA-sensing pathway	0.0121186	3	A0A3Q1MFA5 Q8HXK9 A0A2H4GTF0
map04926	Relaxin signaling pathway	0.0141622	5	P02453 P02465 A0A452DIU2 F1MJY9 E1BIM8
map04727	GABAergic synapse	0.0172649	3	A0A452DIU2 P15103 E1BIM8
map04974	Protein digestion and absorption	0.0181019	4	P02453 P02465 F1MJY9 A0A3Q1LSX2
map04658	Th1 and Th2 cell differentiation	0.0223904	4	Q95115 A0A895KW45 Q3SZ41 Q3SZG0
map05203	Viral carcinogenesis	0.0224709	7	A0A452DIU2 P68509 Q95115 E1BIM8 A0A2H4GTF0 Q3SZ41 Q05KI7
map04330	Notch signaling pathway	0.0338773	2	A0A895KW45 Q3SZ41
map04913	Ovarian steroidogenesis	0.0338773	2	A0A452DIU2 E1BP71
map04923	Regulation of lipolysis in adipocytes	0.0338773	2	A0A452DIU2 F1MHQ4
map04933	AGE-RAGE signaling pathway in diabetic complications	0.0356481	4	P02453 P02465 F1MJY9 Q95115
map05165	Human papillomavirus infection	0.0358075	9	P02453 P02465 A0A452DIU2 O18977 F1MJY9 A0A2H4GTF0 A0A895KW45 Q3SZ41 Q05KI7
map05164	Influenza A	0.0385985	6	A0A3Q1MFA5 Q3SYV6 F1N6E0 Q8HXK9 A0A2H4GTF0 Q3SZG0
map00260	Glycine, serine and threonine metabolism	0.0389847	3	P56560 Q2KHU0 Q2KJF7
map05030	Cocaine addiction	0.0414455	2	A0A452DIU2 P56560
map04215	Apoptosis - multiple species	0.0495804	2	A0JNK3 Q05KI7

## Sheet: Table S9
Table S9. The KEGG functional enrichments of differentially expressed proteins between sheep rumen epithelium of day 60 and day 90.
MapID	MapTitle	P value	NO. of proteins	Pivotal protein ID
map05332	Graft-versus-host disease	2.08598e-05	4	Q30266 O19335 K7QE84 C9K6J4
map04940	Type I diabetes mellitus	2.45438e-05	4	Q30266 O19335 K7QE84 C9K6J4
map05320	Autoimmune thyroid disease	9.25238e-05	4	Q30266 O19335 K7QE84 C9K6J4
map05330	Allograft rejection	9.25238e-05	4	Q30266 O19335 K7QE84 C9K6J4
map05166	HTLV-I infection	0.000111593	5	A0A3Q1NDU7 Q30266 O19335 K7QE84 C9K6J4
map05164	Influenza A	0.000135497	5	A0A3Q1NDU7 Q30266 P06868 O19335 C9K6J4
map05150	Staphylococcus aureus infection	0.000171204	4	Q30266 P06868 O19335 C9K6J4
map05321	Inflammatory bowel disease (IBD)	0.000433231	3	Q30266 O19335 C9K6J4
map04612	Antigen processing and presentation	0.000458667	4	Q30266 O19335 K7QE84 C9K6J4
map05416	Viral myocarditis	0.000527984	4	Q30266 O19335 K7QE84 C9K6J4
map04514	Cell adhesion molecules (CAMs)	0.000565317	4	Q30266 O19335 K7QE84 C9K6J4
map04672	Intestinal immune network for IgA production	0.000718538	3	Q30266 O19335 C9K6J4
map05310	Asthma	0.000718538	3	Q30266 O19335 C9K6J4
map04658	Th1 and Th2 cell differentiation	0.00146162	3	Q30266 O19335 C9K6J4
map04640	Hematopoietic cell lineage	0.00221025	3	Q30266 O19335 C9K6J4
map04659	Th17 cell differentiation	0.00238381	3	Q30266 O19335 C9K6J4
map05168	Herpes simplex infection	0.00244892	4	Q30266 O19335 K7QE84 C9K6J4
map05140	Leishmaniasis	0.00275593	3	Q30266 O19335 C9K6J4
map05323	Rheumatoid arthritis	0.00337859	3	Q30266 O19335 C9K6J4
map05152	Tuberculosis	0.0038471	4	Q2TBI0 Q30266 O19335 C9K6J4
map04145	Phagosome	0.0061107	4	Q30266 O19335 K7QE84 C9K6J4
map05145	Toxoplasmosis	0.00775792	3	Q30266 O19335 C9K6J4
map05322	Systemic lupus erythematosus	0.00972397	3	Q30266 O19335 C9K6J4
map03320	PPAR signaling pathway	0.0121654	2	E1BMH4 V6F9A3
map04657	IL-17 signaling pathway	0.018696	2	A0A3Q1NDU7 F1MHS5
map03022	Basal transcription factors	0.0283788	1	Q2T9L9
map05217	Basal cell carcinoma	0.0283788	1	A0A3Q1NDU7
map05169	Epstein-Barr virus infection	0.0355741	3	Q1JQE0 A0A3Q1NDU7 K7QE84
map04080	Neuroactive ligand-receptor interaction	0.0422823	1	P06868
